# Supplementary material for: GhHB12, a HD-ZIP I Transcription Factor, Negatively Regulates the Cotton Resistance to Verticillium dahliae
Source: Int J Mol Sci. 2018 Dec 12;19(12):3997. doi: 10.3390/ijms19123997 (PMC6321269; doi:10.3390/ijms19123997)
Supplement: Supplementary file 1 [file ijms-19-03997-s001.zip]

Archive with 3 entries (2 files):
- Supplementary/
- Supplementary/Supplementary files.docx
- Supplementary/Supplementary Table 1.xlsx
