# Supplementary material for: GhHB12, a HD-ZIP I Transcription Factor, Negatively Regulates the Cotton Resistance to Verticillium dahliae
Source: Int J Mol Sci. 2018 Dec 12;19(12):3997. doi: 10.3390/ijms19123997 (PMC6321269; doi:10.3390/ijms19123997)
Supplement: Supplementary file 1 [file ijms-19-03997-s001.zip › Supplementary/Supplementary Table 1.xlsx]

## Sheet: Sheet1
Table S1: Primers used in this study.
Primer Names	Sequences(5'-3')	Purpose
GhHB12-RT-S	TGGGTGAGCCTTTTTCCAGCGT	RT-PCR
GhHB12-RT-A	CCTTATGGCACTATCATCATCCGA
GhUBQ7-S	GAAGGCATTCCACCTGACCAAC	RT and QRT-PCR
GhUB7Q-A	CTTGACCTTCTTCTTCTTGTGCTTG
GhHB12-QRT-S	CGAGATTACACCATCCTACAAGCCA	QRT-PCR
GhHB12-QRT-A	ACTTGTCCGCAACACTGCTCTTCCT
GhJAZ2-QRT-S	ATCTGCTCAGCGACCCATTCC	QRT-PCR
GhJAZ2-QRT-A	GAGATTGAGCAGCCAAACCGA
GhPR3-QRT-F	GATGACTCCACAATCACCGAAGC	QRT-PCR
GhPR3-QRT-R	GCGGTCTTCTACCTGGGCATT
GhLOX2-QRT-S	TTTTACTCCTACTGTGCTTCCCTTCA	QRT-PCR
GhLOX2-QRT-A	CCATGCCAACTCCGATTTTTCTC
GbERF1-QRT-F	AGCAAAGGCTAAACAGGAAACATC	QRT-PCR
GbERF1-QRT-R	CTTTTCTTTCGTCGGGCTTTC
GhPDF1.2-QRT-S	GCGGATGGTGATAAGATATGCGAG	QRT-PCR
GhPDF1.2-QRT-A	CCATTAGGAAAACCCTCTGTCTTGC
GhWRKY70-QRT-S	TGGTGTGGAAAGAGATAATGGGTGG	QRT-PCR
GhWRKY70-QRT-A	TGCGGTGGGCAGAGTCCTTGAGT
GhPR1-QRT-S	AAGAATGTGGGTTAGTGAGAGGGT	QRT-PCR
GhPR1-QRT-A	ACCACTTGAGTATAATGCCCGC
GhPR5-QRT-S	ATTTGACAACTCTGGCTCTGGGA	QRT-PCR
GhPR5-QRT-A	GTAAAAGTCCTTATCCCCCGAGC
ITS1-Fb	AAAGTTTTAATGGTTCGCTAAGA	QRT-PCR for V. dahliae colonization
ST-VE1-Rc	CTTGGTCATTTAGAGGAAGTAA
GhHB12-Y2H-S	CATGGAGGCCGAATTCATGTTAGATGGGGAAGAATATAGAG	Transactivation analysis
GhHB12-Y2H-A	GCAGGTCGACGGATCCTCAAGACCAAAAATCCCACCATTG
HB12-HD-Y2H-S	CATGGAGGCCGAATTCAAAAACAAGAACAAGAGGAGG
HB12-LD-Y2H-A	GCAGGTCGACGGATCCTCACAGCTTCTGCAACTGAGTGAG
